# Supplementary material for: Effects of phase synchronization and frequency specificity in the encoding of conditioned fear–a web-based fear conditioning study
Source: PLoS One. 2023 Mar 3;18(3):e0281644. doi: 10.1371/journal.pone.0281644 (PMC9983861; doi:10.1371/journal.pone.0281644)
Supplement: S1 Dataset — Dataset includes raw valence (val), arousal (aro), and US-expectancy (exp) ratings, as well as z-standardized ratings and discrimination indices (disidx). Subject ID is the anonymized subject identification number, date shows the date of participation, val:US and aro_US represents the valence and arousal rating of the auditory US that was assessed after acquisition. The learning phases are abbreviated by hab for habituation, acq for acquisition, and ext for extinction. Each grating orientation is shown by the value between 25 and 65. (XLSX) [file pone.0281644.s001.xlsx]

## Sheet: Tabelle1
Subject ID	sex	synchronization	frequency	val_US	aro_US	val_hab_25	val_hab_35	val_hab_45	val_hab_55	val_hab_65	val_acq_25	val_acq_35	val_acq_45	val_acq_55	val_acq_65	val_ext_25	val_ext_35	val_ext_45	val_ext_55	val_ext_65	aro_hab_25	aro_hab_35	aro_hab_45	aro_hab_55	aro_hab_65	aro_acq_25	aro_acq_35	aro_acq_45	aro_acq_55	aro_acq_65	aro_ext_25	aro_ext_35	aro_ext_45	aro_ext_55	aro_ext_65	exp_acq_25	exp_acq_35	exp_acq_45	exp_acq_55	exp_acq_65	exp_ext_25	exp_ext_35	exp_ext_45	exp_ext_55	exp_ext_65	z_val_hab_25	z_val_hab_35	z_val_hab_45	z_val_hab_55
838	male	in-phase	theta	5	1	8	7	6	5	4	6	6	4	4	3	7	6	4	5	4	4	3	4	5	6	4	4	6	6	6	3	4	6	3	6	-4	0	4	2	-3	-4	-5	3	-2	-1	1.97779	1.25859	0.539396	-0.179799
1256	female	in-phase	delta	4	4	8	8	8	8	8	5	5	4	7	6	6	6	7	7	7	2	2	2	2	2	3	4	5	3	3	3	2	3	2	2	-5	-5	5	-5	-5	-5	-5	-5	-5	-5	1.06066	1.06066	1.06066	1.06066
846	male	out-of-phase	theta	9	5	6	6	6	4	4	7	9	6	6	2	7	7	6	4	4	4	4	6	7	8	3	2	4	6	7	3	3	4	7	7	-5	-5	-4	-2	5	-5	-5	-1	0	3	0.100283	0.100283	0.100283	-0.969399
1260	female	out-of-phase	delta	4	6	7	7	7	8	8	6	7	7	6	7	8	7	7	7	7	3	3	2	3	3	3	4	4	2	4	4	4	4	4	4	-4	2	-2	-5	-5	2	1	1	-1	-3	0.130558	0.130558	0.130558	1.17502
850	male	out-of-phase	delta	2	6	7	7	6	5	5	7	6	4	2	4	7	6	3	3	3	4	4	5	7	6	3	4	7	6	6	4	3	7	7	7	-5	-4	3	4	0	-5	-5	5	0	1	1.19294	1.19294	0.647593	0.102252
856	male	in-phase	theta	1	5	6	7	6	6	6	8	6	4	2	3	8	8	7	4	3	5	5	7	8	9	2	4	6	8	7	3	3	3	8	8	-5	-5	0	4	3	-5	-4	-2	0	1	0.310713	0.762659	0.310713	0.310713
1268	female	in-phase	theta	4	8	8	8	9	8	9	5	5	6	5	6	4	4	5	6	5	3	3	3	3	2	4	5	5	6	4	5	6	4	4	3	-4	-5	4	3	-2	-5	-5	-5	-5	-5	1.09529	1.09529	1.66059	1.09529
865	male	out-of-phase	theta	3	7	8	8	8	8	8	3	3	3	3	3	4	5	5	5	5	2	2	2	2	2	7	7	7	7	7	4	3	3	3	3	2	2	1	2	1	0	0	0	0	0	1.33325	1.33325	1.33325	1.33325
1270	female	out-of-phase	theta	4	6	7	7	7	8	8	6	7	7	7	7	6	6	6	6	7	3	3	3	2	2	5	3	5	3	4	5	3	3	4	4	-5	-5	0	2	-2	-5	-5	-4	-5	-5	0.391675	0.391675	0.391675	1.43614
869	male	out-of-phase	delta	2	8	8	8	8	8	8	2	2	2	3	2	3	2	3	3	4	2	2	2	2	2	7	7	7	7	7	6	7	6	6	6	0	2	1	0	0	1	3	1	1	-2	1.40406	1.40406	1.40406	1.40406
1273	female	out-of-phase	theta	3	7	8	8	7	8	8	7	7	7	5	6	7	7	7	7	7	2	3	3	2	2	3	3	4	4	5	4	4	3	4	4	-5	-5	0	4	4	-4	-4	-4	-4	-4	0.93036	0.93036	0.146899	0.93036
1276	female	in-phase	delta	4	7	6	6	8	7	7	6	6	5	6	5	5	5	6	6	6	3	4	2	3	3	4	3	5	4	6	5	4	3	3	4	-5	-5	3	-3	5	-5	-5	-5	-5	-5	0.130558	0.130558	2.21949	1.17502
1277	female	in-phase	delta	3	7	6	6	6	7	7	5	5	6	5	5	5	6	6	7	7	4	4	3	3	3	4	3	4	5	5	4	4	5	3	4	-5	-5	-2	4	4	-5	-5	-5	-5	-5	0.234834	0.234834	0.234834	1.17417
874	male	in-phase	theta	1	8	8	7	5	4	3	7	7	4	3	3	8	6	4	3	3	2	3	5	7	6	3	2	7	8	7	3	3	7	7	7	-5	-4	1	5	2	-5	-2	2	4	1	1.51532	1.04907	0.116563	-0.349689
878	male	in-phase	delta	1	5	8	6	6	4	3	8	6	4	4	5	8	8	3	3	2	2	4	3	6	8	3	3	6	6	6	3	3	6	7	7	-5	-3	4	1	0	-5	-4	3	2	2	1.335	0.463162	0.463162	-0.408672
1280	female	in-phase	theta	1	6	6	4	5	6	6	6	5	4	2	6	6	5	4	2	3	3	7	4	5	6	3	5	6	7	4	4	5	6	7	6	-4	0	2	4	-3	-3	0	2	3	1	0.934468	-0.261651	0.336408	0.934468
880	male	out-of-phase	theta	1	7	7	6	3	3	3	8	6	2	3	3	8	7	3	3	2	3	3	8	7	6	3	3	7	7	7	2	4	7	7	8	-5	-3	4	2	3	-4	-3	3	4	2	1.18341	0.75308	-0.537914	-0.537914
881	male	in-phase	delta	1	6	7	7	4	4	3	7	6	3	2	2	8	7	3	3	2	4	4	6	6	6	3	3	6	7	7	3	3	7	7	7	-5	-3	1	4	2	-4	-4	2	4	0	1.16783	1.16783	-0.135795	-0.135795
1282	female	out-of-phase	theta	2	7	6	6	7	7	4	4	4	3	2	2	4	4	3	3	4	3	4	4	3	6	6	6	6	6	7	6	6	7	7	6	-2	0	3	2	1	-3	-1	4	2	-2	1.17281	1.17281	1.77813	1.77813
883	male	in-phase	delta	1	7	4	7	3	4	2	7	3	2	2	3	8	7	4	3	2	7	3	8	7	8	4	7	8	7	7	2	4	7	7	8	-3	2	4	2	1	-4	-3	2	3	1	0.0571537	1.42884	-0.400076	0.0571537
888	male	in-phase	theta	1	6	7	7	3	3	2	7	7	3	3	2	7	7	3	3	3	4	4	7	7	7	3	3	7	7	7	3	4	7	7	7	-4	-4	4	1	1	-3	-4	3	3	-1	1.21376	1.21376	-0.551709	-0.551709
890	male	out-of-phase	theta	1	6	3	6	3	3	2	6	6	3	2	3	8	7	2	3	2	6	4	7	7	7	4	4	7	7	7	4	4	7	7	7	-4	-2	4	4	2	-3	-3	4	1	3	-0.35487	1.06461	-0.35487	-0.35487
891	male	in-phase	theta	1	7	6	7	3	3	3	7	7	2	3	2	8	7	2	3	2	4	3	7	7	7	4	4	8	7	7	3	3	8	7	7	-4	-5	4	1	1	-4	-3	3	2	2	0.784205	1.20245	-0.470523	-0.470523
895	male	in-phase	theta	2	7	7	6	4	3	3	7	6	1	3	3	7	7	2	2	2	4	4	6	7	7	3	4	7	7	7	3	3	7	7	7	-4	-3	4	1	2	-3	-3	4	1	2	1.33213	0.878642	-0.0283433	-0.481836
899	male	out-of-phase	delta	2	6	7	7	3	2	2	7	7	3	3	3	7	7	2	3	2	3	3	7	7	7	3	4	7	7	7	3	3	7	7	7	-2	-3	3	2	1	-4	-3	3	1	3	1.22992	1.22992	-0.519299	-0.956603
1291	female	in-phase	theta	4	7	7	7	8	8	8	7	7	7	5	6	7	6	7	5	6	2	2	2	2	2	4	5	5	6	5	3	3	3	5	4	-5	-5	-4	4	4	-4	-5	-2	4	4	0.37948	0.37948	1.24686	1.24686
902	male	in-phase	theta	2	8	8	8	8	8	8	2	2	3	2	3	4	3	3	4	4	2	2	2	2	2	8	8	7	7	6	6	6	6	6	6	2	3	2	2	0	0	0	0	0	0	1.3835	1.3835	1.3835	1.3835
1294	female	out-of-phase	theta	6	4	7	7	7	7	7	7	7	7	7	7	7	7	7	6	6	3	3	3	3	2	4	3	3	3	3	4	3	3	3	3	-5	-5	0	-4	3	-5	-5	-5	-5	-5	0.46513	0.46513	0.46513	0.46513
1295	female	out-of-phase	delta	4	6	7	8	8	7	7	6	6	6	5	5	6	6	6	7	7	3	3	3	2	3	4	4	4	5	6	4	4	3	4	4	-5	-5	-5	3	4	-5	-5	-5	-5	-5	0.637641	1.56512	1.56512	0.637641
1297	female	in-phase	theta	7	4	7	7	7	8	8	6	7	6	6	7	7	7	7	7	7	2	2	2	2	2	4	4	4	4	4	4	4	3	3	3	-5	-4	4	4	2	-5	-5	-5	-5	-5	0.108936	0.108936	0.108936	1.85191
1300	female	in-phase	theta	6	5	7	7	8	7	8	7	7	6	6	6	7	6	7	7	7	2	2	2	2	2	4	4	5	5	5	4	3	3	3	3	-5	-4	3	5	3	-5	-5	-5	-5	-5	0.286212	0.286212	1.81268	0.286212
910	male	in-phase	theta	1	6	7	6	3	3	4	7	6	3	3	3	7	7	2	3	3	3	4	7	7	6	3	4	7	7	7	3	3	7	7	7	-5	-3	4	2	1	-4	-4	4	2	2	1.34186	0.853913	-0.609938	-0.609938
1306	female	out-of-phase	theta	1	7	6	4	3	2	2	6	4	3	2	3	6	3	3	2	3	2	6	5	7	9	4	6	6	7	6	4	6	6	7	6	-4	-1	2	4	0	-2	-1	0	3	0	1.74849	0.447288	-0.203313	-0.853913
1308	female	out-of-phase	delta	2	9	7	4	5	3	1	8	6	3	4	3	6	4	2	1	3	2	5	3	6	8	4	4	5	6	7	4	4	8	8	6	-4	0	5	3	5	-3	-3	4	4	1	1.51585	0.0606339	0.545705	-0.424437
913	male	in-phase	theta	3	7	4	2	3	4	4	4	3	3	3	4	4	4	3	4	3	6	8	7	7	5	6	7	6	6	6	6	7	6	6	6	-5	-5	-5	4	-2	-4	-3	2	3	-1	0.894059	-2.28482	-0.695379	0.894059
1309	female	in-phase	theta	1	9	4	5	3	6	6	6	6	2	3	4	4	6	3	3	3	6	5	6	4	4	4	3	7	7	6	6	4	7	6	7	-5	-1	4	3	-1	-1	-2	2	2	-2	-0.038792	0.581879	-0.659463	1.20255
916	male	out-of-phase	delta	2	6	8	7	2	2	4	8	7	2	1	3	8	7	1	2	3	2	3	8	7	6	3	3	7	8	6	3	4	8	7	6	-4	-3	3	4	2	-4	-4	4	2	2	1.38029	1.01825	-0.791971	-0.791971
1310	female	out-of-phase	theta	2	5	6	3	5	7	3	6	3	2	3	4	7	6	3	4	5	4	6	5	4	6	4	7	7	6	6	2	6	7	6	5	-2	3	4	0	-1	-4	-4	4	3	0	0.991647	-0.771281	0.404004	1.57929
918	male	in-phase	delta	2	8	7	8	3	2	3	8	6	2	3	3	8	6	1	2	3	4	2	7	7	6	3	3	8	7	7	2	4	8	7	6	-5	-4	4	2	1	-4	-4	4	2	3	1.1209	1.51944	-0.473268	-0.871809
1311	female	out-of-phase	delta	3	7	6	4	8	3	2	6	4	1	2	4	6	5	3	4	3	1	6	3	6	7	4	6	8	8	6	5	5	7	6	7	-5	-1	4	4	-2	-2	0	4	2	1	1.09545	0	2.19089	-0.547723
1313	female	in-phase	theta	2	5	3	5	6	3	3	5	5	4	4	3	7	6	3	5	6	6	5	4	6	6	4	4	6	6	7	2	5	7	5	4	-3	-3	2	2	-1	-4	-1	3	0	-3	-0.945097	0.42959	1.11693	-0.945097
1314	female	out-of-phase	theta	2	8	7	6	6	4	4	6	6	1	2	3	6	5	4	5	6	4	4	4	6	6	4	4	8	7	6	4	5	6	5	4	-4	-3	5	2	0	-4	0	2	0	-3	1.36349	0.804111	0.804111	-0.314652
925	male	in-phase	delta	1	8	5	5	6	3	4	3	3	2	4	4	4	3	4	6	6	3	3	5	7	2	7	7	7	6	5	8	7	6	4	4	2	4	3	1	0	-2	-3	-2	-3	-4	0.73983	0.73983	1.43614	-0.652791
1315	female	out-of-phase	delta	5	4	7	7	7	7	7	6	6	6	5	5	6	7	7	7	7	2	2	1	1	1	4	4	4	6	5	3	2	2	2	2	-5	-5	0	4	0	-5	-5	-5	-5	-5	0.775217	0.775217	0.775217	0.775217
929	male	in-phase	theta	2	6	8	6	2	3	3	8	6	2	3	3	7	8	2	3	3	2	4	7	6	6	3	4	8	7	7	2	3	7	7	6	-3	-3	4	2	2	-4	-3	4	0	1	1.54509	0.707074	-0.968954	-0.549947
931	male	out-of-phase	delta	2	5	7	6	4	3	4	7	7	2	3	4	8	7	2	3	3	3	3	7	6	6	3	3	8	7	7	3	4	7	6	7	-4	-4	4	0	-1	-4	-3	3	0	-1	1.17417	0.704502	-0.234834	-0.704502
1318	female	out-of-phase	delta	3	6	6	6	6	6	6	7	7	4	3	3	7	6	2	2	4	3	4	4	4	5	4	4	6	7	7	4	4	7	6	7	-5	-5	-2	4	2	-4	-4	3	4	1	0.617734	0.617734	0.617734	0.617734
932	male	in-phase	delta	1	6	7	6	3	5	4	7	7	2	4	3	6	7	2	4	3	3	4	7	5	6	3	3	7	6	6	4	3	7	6	6	-3	-4	4	-1	1	-2	-3	3	1	0	1.26105	0.768934	-0.707419	0.276816
938	male	in-phase	theta	2	6	6	5	3	3	2	6	6	2	3	3	6	5	3	3	3	4	5	6	7	7	4	4	8	6	6	4	4	7	6	7	-4	-4	4	2	1	-3	-2	3	2	2	1.40352	0.761912	-0.521308	-0.521308
1323	female	out-of-phase	delta	5	4	7	7	7	8	8	5	5	6	5	6	6	7	7	7	6	3	3	3	2	2	5	4	4	5	4	4	4	3	3	2	-5	-5	2	4	-2	-5	-5	-5	-5	-5	0.609938	0.609938	0.609938	1.58584
947	male	in-phase	delta	2	6	8	7	7	7	7	7	8	6	7	6	8	7	7	7	7	2	1	2	1	1	2	2	3	3	3	1	2	2	2	2	-2	-1	0	1	1	-5	-5	-5	-5	-4	0.898994	0.179799	0.179799	0.179799
952	male	in-phase	theta	2	8	8	8	8	8	8	2	2	2	3	2	5	5	5	5	5	2	2	2	2	2	7	8	8	7	6	5	5	5	5	5	-1	0	1	1	0	0	0	1	0	1	1.25	1.25	1.25	1.25
1336	female	in-phase	theta	1	6	8	8	8	8	7	5	3	4	3	4	7	7	7	7	6	2	2	3	3	3	5	5	6	6	6	3	2	3	3	3	0	1	2	2	2	-4	-4	-4	-4	-3	0.995433	0.995433	0.995433	0.995433
957	male	in-phase	theta	4	6	7	7	6	7	8	4	4	4	4	5	5	5	5	6	5	4	4	3	4	3	5	5	5	4	5	4	5	4	3	3	-4	-2	1	-3	0	-5	-5	-5	-5	-5	1.24025	1.24025	0.47702	1.24025
1339	female	in-phase	theta	3	6	8	6	4	5	6	7	6	4	3	6	8	6	4	4	6	3	3	4	5	4	4	6	6	7	4	2	4	6	7	4	-5	-3	4	4	-3	-4	-2	2	4	-2	1.65469	0.393974	-0.866742	-0.236384
1060	male	in-phase	delta	1	8	6	7	9	7	8	8	7	2	4	8	8	8	9	8	8	3	2	2	2	2	2	2	8	7	2	3	2	2	1	2	-5	-5	3	3	-5	-5	-5	-5	-5	-5	-0.315063	0.105021	0.945189	0.105021
1066	male	in-phase	delta	3	6	7	8	8	8	8	2	2	2	2	2	7	7	7	7	7	1	1	1	1	1	6	6	6	6	6	2	2	2	2	2	0	0	0	0	0	0	0	0	0	0	0.587951	0.964239	0.964239	0.964239
1070	male	out-of-phase	delta	2	8	7	7	7	7	7	2	2	2	2	2	5	5	5	5	5	1	1	1	1	1	8	8	8	8	8	5	5	5	5	5	1	1	1	0	0	0	0	0	0	0	1.15728	1.15728	1.15728	1.15728
1108	male	out-of-phase	delta	5	5	6	5	5	5	5	9	2	2	9	9	9	9	1	2	9	6	5	4	3	1	1	8	8	1	1	1	1	9	7	1	-5	1	3	-4	-5	-5	-5	5	2	-5	0.084596	-0.253788	-0.253788	-0.253788
1122	male	in-phase	theta	2	7	5	4	7	7	2	2	7	3	8	3	3	4	3	2	2	3	8	9	3	4	7	5	7	2	5	7	7	8	7	8	2	2	2	-2	-2	2	-2	0	2	3	0.469668	0	1.409	1.409
1127	male	out-of-phase	delta	2	3	8	2	3	6	2	3	4	3	2	5	7	5	2	2	6	5	7	7	4	7	2	8	7	8	3	4	5	7	7	4	2	2	1	4	2	1	0	-3	2	1	2.03306	-0.92412	-0.431256	1.04734
1162	male	in-phase	delta	2	8	8	8	8	7	8	7	8	7	7	8	7	7	7	8	7	3	2	2	3	3	2	2	2	2	2	2	2	2	2	2	-3	2	4	1	-5	-5	-5	-5	-5	-5	0.601425	0.601425	0.601425	-0.0859179
1167	male	out-of-phase	delta	1	6	7	6	5	4	6	7	6	3	4	4	7	6	4	4	4	2	3	5	6	4	3	4	7	6	6	3	4	6	6	6	-4	-3	4	3	1	-5	-3	3	3	2	1.27373	0.674326	0.0749251	-0.524476
601	female	in-phase	delta	3	6	6	4	5	4	6	3	6	6	6	5	2	5	5	4	3	5	5	5	4	4	3	4	4	6	6	3	5	5	6	6	-3	-2	-2	1	1	-2	1	-2	2	1	1.09317	-0.427764	0.332705	-0.427764
1172	male	in-phase	delta	1	6	6	6	4	3	6	7	4	2	6	8	6	5	3	4	7	4	4	6	7	5	4	6	7	4	3	4	5	6	6	3	-3	0	4	-2	-2	-3	0	3	1	-4	0.573353	0.573353	-0.445941	-0.955588
1173	male	in-phase	delta	2	5	7	7	3	4	3	8	6	2	3	7	7	4	2	5	6	3	2	7	6	6	2	4	6	6	3	3	6	7	5	4	-5	-1	3	3	-3	-4	1	4	0	-2	1.06461	1.06461	-0.82803	-0.35487
1175	male	out-of-phase	delta	1	5	6	6	6	5	5	7	7	1	2	4	7	6	2	3	5	4	4	6	6	5	3	3	6	8	6	3	4	7	6	5	-4	-4	5	3	-1	-4	-2	3	2	0	0.675459	0.675459	0.675459	0.205574
1177	male	out-of-phase	delta	1	7	7	6	6	4	3	6	6	3	2	2	8	7	3	4	2	3	4	5	6	7	4	3	7	7	7	2	4	6	6	7	-3	-3	3	4	4	-4	-4	0	1	2	1.20023	0.742999	0.742999	-0.171461
1179	male	out-of-phase	theta	1	7	7	6	6	7	5	7	6	4	2	4	6	3	4	5	6	4	4	6	7	5	4	4	5	7	5	4	6	7	5	6	-3	-1	1	4	2	-3	2	4	0	-1	1.14188	0.588239	0.588239	1.14188
1180	male	in-phase	delta	2	6	6	6	3	4	5	6	4	4	4	5	6	4	3	3	5	5	3	4	6	6	5	6	4	6	6	4	6	6	7	5	-3	0	2	3	-1	-4	1	1	3	-1	1.29142	1.29142	-1.09274	-0.29802
1195	male	out-of-phase	delta	2	6	8	6	3	1	1	6	4	2	3	3	6	6	3	3	4	2	3	7	8	9	4	4	8	6	7	4	3	7	6	6	-3	0	4	3	0	-2	-4	3	2	1	2.05247	1.07219	-0.398241	-1.37853
1197	male	out-of-phase	theta	3	8	6	6	3	2	2	8	6	3	2	1	9	6	3	1	1	4	4	6	7	8	3	4	7	8	9	1	6	8	9	9	-3	-1	0	3	5	-4	-2	2	5	5	0.82404	0.82404	-0.33931	-0.727094
1199	male	out-of-phase	delta	3	7	8	5	5	3	2	8	6	3	2	1	8	7	6	2	1	2	5	4	6	7	3	4	7	8	8	2	4	5	8	9	-3	0	1	3	5	-4	-3	-1	5	5	1.42002	0.244831	0.244831	-0.538629
1200	male	out-of-phase	theta	1	8	8	6	3	2	1	9	5	3	2	2	8	3	4	2	1	2	4	7	8	9	2	4	7	7	9	3	6	7	8	8	-5	-1	1	4	5	-2	1	1	4	4	1.59127	0.842435	-0.280812	-0.655227
1202	male	out-of-phase	theta	2	7	8	2	2	2	1	4	3	2	1	1	6	3	3	2	1	3	7	7	8	9	6	7	8	9	9	4	8	7	8	9	5	5	5	5	5	-3	5	-2	5	5	2.76339	-0.357616	-0.357616	-0.357616
1203	male	out-of-phase	delta	1	9	5	4	2	2	1	8	6	2	2	1	8	3	2	1	1	4	8	8	8	9	3	4	8	8	9	4	8	7	9	9	-3	3	5	5	5	0	3	3	5	5	0.795692	0.385012	-0.436347	-0.436347
1204	male	out-of-phase	theta	1	9	7	4	3	3	1	8	3	2	2	1	8	3	2	1	1	3	5	7	9	9	3	8	9	9	9	4	7	8	9	9	-4	5	5	5	5	-2	4	4	5	5	1.58416	0.357714	-0.0511021	-0.0511021
1205	male	out-of-phase	delta	3	7	6	3	3	2	1	9	3	3	2	1	7	4	3	1	2	4	8	8	8	9	2	6	7	8	9	4	6	7	7	7	-2	4	5	5	5	-1	1	5	3	5	1.1984	-0.139348	-0.139348	-0.585263
605	female	out-of-phase	delta	5	5	8	7	7	7	6	2	1	2	3	2	8	8	8	7	8	2	3	3	3	5	7	8	8	7	8	1	2	2	2	2	0	5	3	-2	-4	-5	-5	-5	-5	-5	0.925985	0.546094	0.546094	0.546094
1206	male	out-of-phase	theta	2	5	5	3	2	2	1	7	4	3	3	1	4	2	2	2	2	4	6	7	8	9	4	7	6	6	8	5	6	8	7	7	-2	5	5	5	5	-1	5	5	5	5	1.40352	0.120302	-0.521308	-0.521308
1208	male	out-of-phase	theta	5	6	7	4	2	1	1	6	3	2	2	2	6	3	4	1	2	4	6	8	8	9	4	7	7	7	8	4	6	5	6	8	-2	5	5	5	5	-3	1	5	5	3	1.96549	0.418876	-0.612203	-1.12774
1210	male	out-of-phase	theta	3	7	5	3	1	1	1	6	3	3	2	1	7	3	2	2	2	4	7	8	8	8	4	6	6	7	6	5	6	7	9	8	-3	1	4	5	5	-2	1	4	3	5	1.21731	0.104341	-1.00863	-1.00863
1211	male	out-of-phase	delta	3	7	6	4	4	2	1	6	4	2	2	1	5	3	3	4	5	4	7	5	8	8	4	5	6	6	8	4	7	7	7	6	-1	4	4	4	5	-3	3	4	2	-2	1.6113	0.353699	0.353699	-0.903897
1212	male	out-of-phase	theta	1	7	3	3	4	1	2	5	6	1	2	4	6	4	2	3	4	6	6	6	8	7	5	4	8	7	6	4	6	7	7	6	-2	-2	5	3	2	-3	2	4	3	0	-0.114197	-0.114197	0.494854	-1.3323
1217	male	out-of-phase	delta	1	8	5	3	1	1	1	6	4	3	2	1	6	3	2	2	1	6	6	8	8	8	5	6	6	6	8	3	6	8	9	9	-5	-1	5	5	5	-4	5	5	5	5	1.33114	0.210179	-0.910778	-0.910778
1219	male	out-of-phase	delta	2	5	6	5	4	2	2	8	4	3	2	1	8	4	3	2	2	4	5	6	9	6	4	4	6	6	8	3	4	6	7	9	-3	0	3	4	5	-5	-2	1	4	5	1.10138	0.637641	0.173902	-0.753576
613	female	out-of-phase	theta	3	8	4	4	4	4	4	3	4	4	4	4	5	4	4	6	5	6	7	7	6	7	7	6	6	7	6	6	6	6	5	5	2	-1	0	3	1	2	1	2	-2	-1	-0.173902	-0.173902	-0.173902	-0.173902
1220	male	out-of-phase	theta	3	5	8	4	3	2	2	8	3	4	2	2	6	6	3	2	4	3	4	7	7	8	3	5	5	6	6	4	4	6	7	6	-5	0	3	5	5	-2	-3	2	3	0	2.00092	0.0606339	-0.424437	-0.909509
1338	male	out-of-phase	theta	1	7	7	7	6	6	6	7	6	3	3	4	7	7	4	5	4	3	3	4	5	6	3	4	6	6	6	3	3	6	5	6	-5	-4	4	1	0	-4	-3	3	1	0	0.988432	0.988432	0.44309	0.44309
1346	male	out-of-phase	delta	5	4	7	8	8	7	9	6	7	6	6	6	7	7	7	7	8	3	2	2	2	2	3	3	3	3	5	3	2	3	2	3	-5	-5	0	3	4	-5	-5	-5	-5	-5	0.0626306	1.06472	1.06472	0.0626306
1347	male	out-of-phase	theta	3	7	6	6	4	4	6	7	4	3	4	6	7	6	4	3	2	4	5	6	6	5	2	6	7	6	4	4	4	5	6	8	-5	1	4	1	-3	-5	-1	5	5	5	0.83079	0.83079	-0.435176	-0.435176
1348	male	in-phase	theta	2	8	8	4	4	3	2	7	4	5	3	2	7	5	3	3	2	3	6	5	9	8	3	4	4	5	7	4	4	6	7	8	-5	0	2	5	4	-5	0	3	5	5	2.0702	0	0	-0.517549
636	female	in-phase	theta	4	6	4	6	4	4	6	4	6	4	3	2	6	5	4	4	3	5	5	7	5	6	6	3	7	8	7	4	5	6	7	7	-4	-4	3	4	4	-2	-2	1	2	4	-0.261402	1.41157	-0.261402	-0.261402
645	female	out-of-phase	theta	5	4	5	5	5	3	3	6	7	5	5	3	7	6	5	4	3	5	7	6	8	8	3	3	6	6	6	3	3	5	4	4	-5	-4	2	1	4	-5	-3	-4	-5	-4	0.141233	0.141233	0.141233	-1.36525
661	female	in-phase	theta	1	9	3	2	2	1	1	1	2	3	2	3	1	2	2	3	3	7	7	7	8	9	9	7	8	7	7	9	8	7	8	7	3	1	-1	0	-1	2	0	-1	1	-1	1.22474	0	0	-1.22474
666	female	out-of-phase	theta	3	7	4	3	6	3	4	3	2	3	4	5	3	3	2	4	5	6	4	4	6	6	6	8	7	4	6	7	6	7	8	5	2	3	1	3	0	-2	1	-1	0	-3	0.400076	-0.514384	2.229	-0.514384
672	female	in-phase	delta	2	9	3	2	3	3	1	5	5	1	1	7	9	5	1	3	6	6	7	8	8	9	3	6	9	9	1	1	1	9	8	1	-5	-5	5	3	-5	-5	-5	5	3	-5	-0.235005	-0.652791	-0.235005	-0.235005
671	female	in-phase	theta	2	7	3	3	4	4	3	4	3	2	3	2	4	5	5	4	4	6	5	4	4	7	5	6	7	7	8	5	4	5	6	5	-5	-1	3	2	3	-4	-4	-4	-2	-2	-0.45387	-0.45387	0.583547	0.583547
699	female	out-of-phase	theta	5	5	4	3	4	3	2	4	3	4	2	2	4	6	5	3	3	4	6	7	8	8	6	6	6	7	7	4	4	5	7	8	-4	-1	1	3	4	-2	-2	-1	2	2	0.37948	-0.487902	0.37948	-0.487902
698	female	out-of-phase	delta	4	5	6	7	7	6	7	6	6	6	6	6	6	6	6	6	6	6	6	6	6	6	6	6	6	6	6	6	6	6	6	6	1	-1	3	1	0	-4	-4	-4	-4	-4	-0.0919018	1.37853	1.37853	-0.0919018
713	female	out-of-phase	theta	5	5	7	6	5	1	3	6	7	6	3	3	7	6	6	7	3	2	4	4	7	7	4	4	4	8	7	4	3	4	4	8	-4	-4	-2	4	3	-2	-4	-1	-2	3	1.03135	0.49904	-0.0332693	-2.16251
748	female	in-phase	delta	5	5	7	7	7	3	2	7	7	6	5	3	7	7	6	3	3	3	3	4	7	7	3	4	4	5	6	4	3	4	7	7	-3	-3	-2	0	3	-2	-3	-3	3	2	0.894059	0.894059	0.894059	-1.22519
749	female	out-of-phase	delta	2	8	5	5	5	5	5	6	7	7	7	8	8	8	8	8	8	6	6	5	5	5	5	3	4	4	3	2	2	2	2	2	0	0	0	0	0	-4	-4	-5	-4	-4	-0.787323	-0.787323	-0.787323	-0.787323
757	female	in-phase	theta	2	9	4	4	4	4	4	3	3	2	4	3	2	2	2	2	2	7	7	7	7	7	7	6	8	6	7	7	7	7	6	7	-5	-3	3	-5	-4	-4	-4	-4	-4	-4	1.14406	1.14406	1.14406	1.14406
770	female	out-of-phase	theta	1	5	6	5	5	3	2	7	6	5	4	4	6	6	5	4	3	2	4	3	6	6	3	4	5	6	7	4	3	4	7	7	-5	-5	-1	1	3	-5	-5	-1	2	4	0.918559	0.306186	0.306186	-0.918559
787	female	out-of-phase	delta	2	9	7	7	7	7	7	6	8	6	6	6	6	6	5	7	7	6	7	7	5	6	5	5	4	5	4	4	4	3	5	4	-1	0	-3	-2	-1	2	0	1	0	-2	0.559017	0.559017	0.559017	0.559017
833	female	out-of-phase	theta	2	7	8	8	9	8	8	8	8	8	7	8	8	6	7	6	7	3	2	1	2	1	3	3	3	2	4	3	4	3	3	3	2	-1	-1	3	2	-3	-2	-2	-2	3	0.46513	0.46513	1.0853	0.46513
834	female	in-phase	theta	1	1	6	5	4	3	2	7	7	6	3	3	7	6	6	3	2	4	4	6	7	8	3	3	4	6	6	3	3	4	7	7	-5	-5	-5	2	4	-5	-5	-5	2	5	0.768934	0.276816	-0.215301	-0.707419
836	female	in-phase	delta	1	1	8	8	6	3	3	8	7	6	4	3	7	7	6	3	3	3	4	4	6	6	3	3	4	6	7	3	3	4	6	7	-5	-5	-3	1	4	-3	-4	-4	0	5	1.22992	1.22992	0.35531	-0.956603
839	female	in-phase	theta	1	7	2	1	1	2	1	1	1	1	1	1	1	1	1	1	1	7	7	7	7	7	7	7	7	7	7	7	7	7	7	7	-1	4	5	4	-5	2	2	2	-5	-1	2.56174	-0.365963	-0.365963	2.56174
851	female	out-of-phase	delta	1	5	7	6	4	6	3	8	6	4	3	2	7	6	6	4	2	2	4	6	4	6	2	4	7	7	6	2	3	4	7	7	-5	-4	0	3	4	-5	-3	-2	1	1	1.10717	0.628393	-0.329158	0.628393
877	female	in-phase	theta	1	7	7	6	4	4	2	8	6	7	3	3	8	7	2	3	3	2	3	7	7	8	2	4	3	7	7	3	3	7	7	7	-3	-3	-3	4	1	-5	-5	4	3	2	1.01734	0.588985	-0.267721	-0.267721
882	female	out-of-phase	delta	1	6	3	4	6	3	2	7	4	2	3	2	7	7	2	3	2	7	6	4	7	7	4	6	7	7	7	3	4	8	7	7	-2	0	4	1	1	-5	-1	4	1	3	-0.30804	0.184824	1.17055	-0.30804
886	female	out-of-phase	delta	1	5	7	7	4	2	3	8	6	2	3	2	8	7	3	3	3	4	4	6	8	6	2	4	8	7	8	4	4	7	7	7	-5	-3	4	3	1	-4	-3	5	4	2	1.11313	1.11313	-0.129434	-0.957808
894	female	in-phase	theta	1	5	7	7	3	2	3	8	6	2	3	2	8	6	2	4	2	3	4	7	7	6	3	4	7	7	6	3	4	7	6	7	-4	-3	4	1	1	-4	-4	2	1	2	1.17535	1.17535	-0.459919	-0.868735
897	female	in-phase	delta	1	6	7	7	3	3	2	8	6	3	2	3	8	6	2	3	2	3	4	7	7	8	2	4	7	7	8	3	4	8	7	8	-4	-4	4	4	2	-4	-3	2	2	3	1.18867	1.18867	-0.46513	-0.46513
898	female	out-of-phase	delta	1	6	8	6	2	3	2	7	8	1	2	2	8	7	2	3	2	3	3	7	7	8	1	2	8	7	7	2	3	7	7	7	-4	-3	5	1	3	-4	-3	4	2	2	1.45095	0.725476	-0.725476	-0.362738
900	female	out-of-phase	theta	1	4	8	6	2	3	3	8	7	1	2	4	8	7	2	4	3	3	4	7	7	7	4	3	8	7	7	2	4	8	6	7	-4	-2	5	2	2	-5	-3	3	-2	-2	1.41801	0.648918	-0.889259	-0.504714
914	female	out-of-phase	delta	2	6	8	7	3	4	3	7	6	1	1	3	8	3	2	1	3	2	3	7	5	7	3	3	8	8	7	3	6	7	8	6	-4	-3	4	4	1	-4	1	4	4	2	1.65	1.25	-0.35	0.05
915	female	out-of-phase	theta	2	6	9	8	3	3	3	8	7	1	2	3	8	7	1	3	3	1	2	7	6	7	2	3	8	7	7	3	3	8	7	7	-3	-3	4	1	2	-3	-3	3	2	1	1.61351	1.25986	-0.508365	-0.508365
917	female	in-phase	delta	2	5	6	7	2	3	2	8	6	2	2	3	8	7	2	3	2	3	4	7	6	7	3	4	8	8	7	2	3	7	7	6	-4	-3	4	1	2	-4	-4	3	2	2	0.795692	1.20637	-0.847027	-0.436347
928	female	out-of-phase	delta	2	6	7	6	1	3	3	8	7	2	3	3	8	6	2	2	3	3	4	8	6	7	2	3	8	7	7	3	4	8	7	7	-4	-3	4	2	0	-4	-3	3	0	0	1.18867	0.775217	-1.29203	-0.46513
934	female	in-phase	theta	2	4	9	6	3	4	3	6	6	2	3	2	7	6	4	2	2	2	4	7	6	7	3	4	7	6	6	3	4	6	7	7	-3	-3	4	1	1	-3	-1	1	4	2	2.18995	0.824787	-0.540378	-0.0853228
935	female	in-phase	delta	2	6	7	8	4	3	3	7	7	3	4	4	7	6	2	3	3	3	3	6	7	6	3	3	7	6	6	3	4	7	6	6	-3	-4	3	1	1	-3	-2	2	1	0	1.18063	1.66499	-0.272452	-0.756812
936	female	in-phase	delta	1	8	6	5	2	4	3	6	5	2	3	3	6	6	3	3	3	4	5	7	6	6	3	4	7	6	6	3	4	7	7	7	-3	-1	4	3	1	-3	-2	3	2	1	1.3323	0.723248	-1.1039	0.114197
604	male	in-phase	theta	2	8	2	3	3	4	5	2	4	3	5	5	3	3	3	3	5	8	7	7	6	5	8	6	7	7	6	7	6	7	7	4	-3	0	3	1	0	1	2	1	2	-1	-1.31454	-0.400076	-0.400076	0.514384
612	male	in-phase	theta	3	8	7	7	7	7	6	6	5	3	5	2	6	6	4	4	4	3	3	3	2	4	4	5	7	5	8	3	3	6	6	5	-4	-3	1	1	4	-4	-2	1	1	1	1.1518	1.1518	1.1518	1.1518
1237	non-binary	out-of-phase	theta	3	8	8	8	8	8	8	2	2	2	2	2	6	7	7	7	7	2	2	2	2	2	8	8	8	8	8	2	2	2	2	2	0	0	0	0	0	0	0	0	0	0	0.955264	0.955264	0.955264	0.955264
635	male	in-phase	theta	3	5	9	9	9	9	9	7	3	4	7	8	9	9	9	9	9	2	2	2	2	2	3	6	6	3	2	1	1	1	1	1	1	3	4	-1	-3	-5	-5	-5	-5	-5	0.611867	0.611867	0.611867	0.611867
1049	female	in-phase	delta	2	8	3	3	3	3	3	3	3	1	3	3	3	2	3	3	3	4	4	4	4	4	4	4	8	4	4	4	5	4	4	4	-3	-2	5	-3	-4	-3	3	-3	-3	-3	0.433013	0.433013	0.433013	0.433013
637	male	in-phase	delta	6	5	6	6	7	2	5	7	6	6	3	3	6	6	6	4	3	4	4	3	8	6	4	4	5	9	8	4	4	4	7	7	-5	-2	-3	5	3	-4	-3	-4	3	4	0.551563	0.551563	1.18192	-1.96987
1054	female	in-phase	delta	2	9	3	4	4	4	4	4	4	1	1	2	4	4	3	4	4	5	3	3	3	4	4	4	9	9	9	3	3	4	3	3	-5	-5	5	5	1	-5	-5	-5	-5	-5	-0.222131	0.666392	0.666392	0.666392
639	male	out-of-phase	theta	5	5	9	7	3	4	2	6	7	6	2	2	6	6	3	4	3	2	4	7	6	8	4	2	5	7	6	4	4	7	7	7	-4	-4	-3	4	3	-2	-1	3	1	2	2.03387	1.09063	-0.795864	-0.324241
1079	female	in-phase	delta	3	7	4	4	3	5	4	1	2	3	7	8	2	3	4	5	7	6	7	7	6	6	8	8	7	3	2	7	7	6	6	3	4	4	3	-1	-3	1	1	2	-1	-3	-0.0320794	-0.0320794	-0.54535	0.481191
648	male	out-of-phase	theta	5	5	6	5	6	4	3	6	7	6	3	1	7	6	3	4	2	4	4	6	4	9	3	4	6	5	9	4	4	8	6	7	-5	-5	-5	-2	5	-5	-3	3	0	4	0.755008	0.205911	0.755008	-0.343186
1084	female	out-of-phase	theta	2	8	5	5	5	6	4	7	5	4	3	4	6	5	5	4	4	5	4	5	4	5	1	5	6	8	7	4	4	4	6	5	-2	0	1	3	1	-1	-1	-1	1	0	0.311421	0.311421	0.311421	1.14188
685	male	in-phase	delta	4	4	4	5	4	4	5	6	6	4	4	6	6	6	4	5	6	3	4	6	6	6	2	3	6	5	4	4	5	4	5	3	-5	2	5	5	-5	-5	-5	-5	-5	-1	-1.00947	0.0672977	-1.00947	-1.00947
688	male	in-phase	delta	4	6	8	6	5	3	4	9	6	5	4	6	7	7	5	6	4	2	3	4	6	6	1	3	5	5	3	1	3	4	5	6	-5	-5	4	-5	-5	-5	-5	-5	-5	-5	1.49383	0.268122	-0.344729	-1.57043
1136	female	in-phase	delta	2	7	6	6	4	4	3	6	3	3	3	2	3	3	3	2	3	7	5	7	5	4	5	5	7	5	7	7	5	7	7	5	0	-1	-3	1	2	2	-2	1	3	0	1.82981	1.82981	0.365963	0.365963
1240	non-binary	in-phase	delta	2	8	8	8	8	8	8	2	2	2	2	2	5	5	5	5	5	2	2	2	2	2	8	8	8	8	8	2	2	2	2	2	1	1	1	0	0	0	0	0	0	0	1.24427	1.24427	1.24427	1.24427
714	male	in-phase	delta	5	5	6	7	3	4	4	6	6	6	4	3	7	7	4	3	3	4	4	7	6	6	3	4	4	6	7	4	3	6	6	7	-5	-1	-2	2	3	-2	-3	1	2	2	0.728719	1.37647	-1.21453	-0.566781
716	male	out-of-phase	delta	5	5	4	6	6	6	4	6	6	4	3	4	6	6	4	3	4	6	4	6	6	7	4	4	6	8	8	3	4	6	7	7	-3	-1	0	3	2	-3	-3	0	2	1	-0.696074	1.01734	1.01734	1.01734
1165	female	out-of-phase	theta	7	6	6	5	5	4	4	7	7	5	3	2	8	6	5	3	4	3	4	4	6	6	3	3	5	6	7	3	4	5	6	6	-3	-4	-1	0	3	-5	-3	-1	3	2	0.554113	-0.0369409	-0.0369409	-0.627995
718	male	in-phase	theta	3	7	6	7	6	6	7	7	6	7	7	6	7	7	7	7	7	3	2	4	3	3	3	3	3	3	3	2	3	2	2	2	-4	-3	1	3	-4	-4	1	1	1	-3	-0.424437	0.545705	-0.424437	-0.424437
1174	female	in-phase	delta	1	6	7	6	4	6	5	7	6	2	1	3	8	6	3	6	6	3	4	6	5	5	4	4	7	7	6	3	4	6	4	4	-4	-3	3	4	1	-4	-2	2	-2	-1	0.995433	0.540378	-0.369732	0.540378
724	male	out-of-phase	theta	4	5	7	3	6	5	4	8	6	5	6	8	7	6	6	4	3	1	4	4	6	5	1	6	5	4	3	2	3	3	5	6	-5	4	4	-5	-5	-5	-5	-5	-5	-5	0.942421	-1.5707	0.31414	-0.31414
1178	female	in-phase	delta	1	7	9	6	8	8	4	7	6	3	1	3	6	6	4	2	4	4	3	3	3	6	4	4	6	7	6	3	4	6	8	6	-3	-4	2	4	2	-5	-3	3	4	2	1.65	0.45	1.25	1.25
1182	female	out-of-phase	delta	2	6	7	6	6	6	5	7	6	4	2	2	6	6	2	3	3	3	4	6	6	5	4	6	6	7	7	3	4	7	6	6	-3	-1	3	2	4	-3	-1	3	2	1	1.26223	0.744392	0.744392	0.744392
736	male	in-phase	theta	5	5	7	6	6	3	4	6	6	5	3	3	6	6	5	3	3	3	5	4	7	6	4	4	5	6	7	4	4	5	6	7	-3	-2	0	2	2	-3	-1	0	2	2	1.53564	0.833633	0.833633	-1.27239
1190	female	out-of-phase	theta	2	7	6	6	7	6	6	8	6	3	2	4	7	6	3	4	5	3	3	3	3	3	2	4	7	7	6	3	4	7	6	5	-4	-3	4	4	1	-2	-2	3	2	0	0.508743	0.508743	1.0514	0.508743
1191	female	in-phase	delta	2	7	6	6	4	6	3	6	7	5	3	2	7	6	4	2	4	3	4	6	4	7	3	4	6	7	7	3	4	6	7	6	-2	-5	1	2	-2	-3	-2	2	3	0	0.804111	0.804111	-0.314652	0.804111
788	male	in-phase	delta	3	8	7	6	7	7	7	7	7	5	5	5	7	7	7	7	7	5	5	6	5	6	3	3	6	6	8	3	3	3	3	3	-4	-4	1	3	4	-5	-5	-5	-5	-5	0.575084	-0.261402	0.575084	0.575084
1198	female	in-phase	delta	2	7	7	6	3	6	5	7	6	1	2	3	6	5	3	2	1	3	4	7	6	5	4	4	8	8	6	3	4	7	7	9	-2	-1	5	3	1	-2	1	1	3	4	1.37024	0.903773	-0.495618	0.903773
1213	female	out-of-phase	delta	2	7	7	6	6	6	4	6	4	3	4	5	6	4	3	3	3	3	5	6	6	8	4	6	7	6	5	4	6	6	7	7	-4	1	3	0	-1	-2	1	2	3	1	1.66053	0.996317	0.996317	0.996317
799	male	out-of-phase	theta	7	3	9	9	9	9	9	9	9	9	8	9	9	9	9	9	9	1	1	1	1	1	1	1	1	2	1	1	1	1	1	1	0	-3	0	0	0	-5	-5	-5	-5	-5	0.344729	0.344729	0.344729	0.344729
1215	female	out-of-phase	delta	3	6	4	6	6	6	4	3	4	1	2	3	6	4	3	2	3	6	4	4	4	6	6	7	7	7	6	4	6	6	7	6	-2	3	4	2	3	-2	-1	2	3	2	0.159179	1.43261	1.43261	1.43261
801	male	in-phase	delta	1	9	3	4	4	4	6	7	3	1	3	3	6	3	1	2	4	7	7	6	6	4	2	4	9	7	6	3	7	8	7	5	-4	-1	4	2	1	-5	0	4	2	-3	-0.244729	0.314652	0.314652	0.314652
1221	female	in-phase	theta	2	5	7	4	4	3	2	6	5	2	1	3	6	6	2	2	2	3	6	5	7	8	4	4	7	8	6	4	4	7	7	7	-4	-2	3	5	2	-3	-4	4	4	2	1.81277	0.230716	0.230716	-0.296635
804	male	in-phase	delta	2	9	6	5	5	6	6	6	7	2	5	6	7	5	6	7	7	4	5	5	2	3	3	4	7	4	4	4	5	3	3	4	-3	-3	2	1	-4	-4	-5	-4	-4	-4	0.322749	-0.322749	-0.322749	0.322749
1223	female	in-phase	theta	4	6	7	4	2	1	3	7	4	3	3	2	7	5	4	3	1	2	4	6	8	5	2	4	5	6	6	4	5	5	7	7	-5	0	2	5	4	-3	2	2	4	5	1.66721	0.128247	-0.897731	-1.41072
1246	female	out-of-phase	theta	2	8	6	6	8	7	7	6	6	3	3	7	7	6	7	6	4	7	7	6	5	6	7	7	8	7	5	5	7	4	4	4	-4	-4	4	3	-4	3	3	3	3	3	0.179551	0.179551	1.32868	0.754115
1258	female	in-phase	delta	5	3	7	5	8	6	5	5	5	5	5	5	5	4	6	5	5	3	4	2	4	4	4	4	3	4	4	5	4	3	4	4	2	2	-4	-5	-5	3	3	0	-3	-3	1.69726	-0.391675	2.74172	0.652791
Abbreviations: val = valence, aro = arousal, exp = US-expectancy, US = ratings of the auditory US, hab = habituation, acq = acquisition, ext = extinction, disidx = discrimination index, z = z-standardized rating values.
[truncated: 48 more columns]
